# Supplementary material for: A genome scan for quantitative trait loci affecting cyanogenic potential of cassava root in an outbred population
Source: BMC Genomics. 2011 May 25;12:266. doi: 10.1186/1471-2164-12-266 (PMC3123654; doi:10.1186/1471-2164-12-266)
Supplement: Additional file 1 — List of annotated genes within 2-LOD support regions of the QTL. [file 1471-2164-12-266-S1.XLS]

## Sheet: CN08R1
List of annotated genes within 2-LOD support regions of the QTL
Gene number	Region on QTL	Functional annotation
1	at periphery of QTL	Pfam	06248	Centromere/kinetochore Zw10
		Panther	12205	CENTROMERE/KINETOCHORE PROTEIN ZW10
		KOG	2163	Centromere/kinetochore protein zw10 involved in mitotic chromosome segregation
2	at periphery of QTL	Pfam	09409	PUB domain
		Pfam	08325	WLW domain
		KOG	4842	Protein involved in sister chromatid separation and/or segregation
3	at periphery of QTL	Pfam	00782	Dual specificity phosphatase, catalytic domain
		Panther	10159	DUAL SPECIFICITY PROTEIN PHOSPHATASE
		KOG	1716	DUAL SPECIFICITY PHOSPHATASE
4	at periphery of QTL	Pfam	01409	tRNA synthetases class II core domain (F)
		Pfam	03147	Ferredoxin-fold anticodon binding domain
		Panther	11538	PHENYLALANYL-TRNA SYNTHETASE RELATED
		KOG	2783	Phenylalanyl-tRNA synthetase
		KEGGORTH	01889	E6.1.1.20A, pheS; phenylalanyl-tRNA synthetase alpha chain [EC:6.1.1.20 ] [COG:COG0016 ] [GO:0004826
		EC	6.1.1.20	Phenylalanine--tRNA ligase

## Sheet: CN09R1
List of annotated genes within 2-LOD support regions of the QTL
Gene number	Region on QTL	Functional annotation
1	at periphery of QTL	Pfam	00583	Acetyltransferase (GNAT) family
		Panther	13355	GLUCOSAMINE 6-PHOSPHATE N-ACETYLTRANSFERASE
2	at periphery of QTL	Pfam	00107	Zinc-binding dehydrogenase
		Pfam	08240	Alcohol dehydrogenase GroES-like domain
		Panther	11695	ALCOHOL DEHYDROGENASE RELATED
		KOG	1198	Zinc-binding oxidoreductase
		EC	1.6.5.5	NADPH:quinone reductase
3	at periphery of QTL	Pfam	00098	Zinc knuckle
4	at periphery of QTL	Pfam	08263	Leucine rich repeat N-terminal domain
		Pfam	00560	Leucine Rich Repeat
		Pfam	07714	Protein tyrosine kinase
		Pfam	00069	Protein kinase domain
		Panther	23258	SERINE-THREONINE PROTEIN KINASE, PLANT-TYPE
		KOG	1187	Serine/threonine protein kinase
5	at periphery of QTL	Pfam	07690	Major Facilitator Superfamily
		Pfam	00083	Sugar (and other) transporter
		Panther	11600	SUGAR TRANSPORTER
		KOG	0252	Inorganic phosphate transporter
6	at periphery of QTL	Pfam	00069	Protein kinase domain
		Pfam	00433	Protein kinase C terminal domain
		Panther	22985	SERINE/THREONINE PROTEIN KINASE
		KOG	0598	Ribosomal protein S6 kinase and related proteins
7	at periphery of QTL	Pfam	00561	alpha/beta hydrolase fold
		Panther	10992	ALPHA/BETA HYDROLASE RELATED
		KOG	1454	Predicted hydrolase/acyltransferase (alpha/beta hydrolase superfamily)
8	at periphery of QTL	Pfam	07765	KIP1-like protei
9	at periphery of QTL	Pfam	00628	PHD-finger
		Panther	10799	ATP-DEPENDENT HELICASE SMARCA (SWI/SNF-RELATED MATRIX-ASSOCIATED ACTIN-DEPENDENT REGULATOR OF CHROMATIN A)-RELATED
10	at periphery of QTL	Panther	10799	ATP-DEPENDENT HELICASE SMARCA (SWI/SNF-RELATED MATRIX-ASSOCIATED ACTIN-DEPENDENT REGULATOR OF CHROMATIN A)-RELATED
11	at periphery of QTL	Pfam	00271	Helicase conserved C-terminal domain
		Pfam	00097	Zinc finger, C3HC4 type (RING finger)
		Panther	10799	ATP-DEPENDENT HELICASE SMARCA (SWI/SNF-RELATED MATRIX-ASSOCIATED ACTIN-DEPENDENT REGULATOR OF CHROMATIN A)-RELATED
12	at periphery of QTL	Pfam	08711	TFIIS helical bundle-like domain
		Pfam	01096	Transcription factor S-II (TFIIS)
		Pfam	07500	Transcription factor S-II (TFIIS), central domain
		Panther	11477	TRANSCRIPTION ELONGATION FACTOR S-II
		KOG	1105	Transcription elongation factor TFIIS/Cofactor of enhancer-binding protein Sp1
13	at periphery of QTL	Pfam	08387	FBD
14	at periphery of QTL	Pfam	03106	WRKY DNA -binding domain
15	at periphery of QTL	Pfam	03106	WRKY DNA -binding domain
16	at periphery of QTL	Pfam	02985	HEAT repeat
		Panther	12984	SCY1-RELATED S/T PROTEIN KINASE-LIKE
		KOG	1243	Protein kinase
17	at periphery of QTL	Pfam	06814	Lung seven transmembrane receptor
		Panther	21229	Lung seven transmembrane receptor
		KOG	2568	Predicted membrane protein
18	at periphery of QTL	Pfam	01535	PPR repeat
		Panther	10483	PENTATRICOPEPTIDE REPEAT-CONTAINING PROTEIN

## Sheet: CN09R2
List of annotated genes within 2-LOD support regions of the QTL
Gene number	Region on QTL	Functional annotation
1	at periphery of QTL	Pfam	03735	ENT domain
		KOG	4675	Uncharacterized conserved protein, contains ENT domain
2	at periphery of QTL	Pfam	01565	FAD binding domain
		Pfam	08031	Berberine and berberine like
		Panther	11748	D-LACTATE DEHYDROGENASE
3	at periphery of QTL	Pfam	05553	Cotton fibre expressed protein
4	at periphery of QTL	Panther	19410	SHORT-CHAIN DEHYDROGENASES/REDUCTASE
5	at periphery of QTL	Panther	19411	SHORT-CHAIN DEHYDROGENASES/REDUCTASE
6	at periphery of QTL	Pfam	02225	PA domain
		Panther	10795	SUBTILISIN/KEXIN-RELATED SERINE PROTEASE
7	at periphery of QTL	Pfam	02071	Aromatic-di-Alanine (AdAR) repeat
		Panther	13768	SOLUBLE NSF ATTACMENT PROTEIN (SNAP)
		KOG	1585	Protein required for fusion of vesicles in vesicular transport, gamma-SNAP
8	at periphery of QTL	Pfam	02375	jmjN domain
		Pfam	02928	C5HC2 zinc finger
		Pfam	05964	F/Y-rich N-terminus
		Pfam	05965	F/Y-rich C-terminus
		Pfam	02373	JmjC domain
		Panther	10694	JUMONJI DOMAIN CONTAINING PROTEIN
9	at periphery of QTL	Pfam	06943	LSD1 zinc finger
10	at periphery of QTL	Pfam	03357	Snf7
		Panther	10476	SNF7-RELATED
		KOG	3230	Vacuolar assembly/sorting protein DID4
11	at periphery of QTL	Pfam	01055	Glycosyl hydrolases family 31
		Panther	22762	ALPHA-GLUCOSIDASE
		KOG	1065	Maltase glucoamylase and related hydrolases, glycosyl hydrolase family 31
		KEGGORTH	01187	E3.2.1.20, malZ; alpha-glucosidase [EC:3.2.1.20 ] [COG:COG0366 ] [GO:0004558 ]
		EC	3.2.1.20	Alpha-glucosidase.
12	at periphery of QTL	Pfam	02985	HEAT repeat
		Panther	12609	MICROTUBULE ASSOCIATED PROTEIN XMAP215
		KOG	1820	Microtubule-associated protein
13	at periphery of QTL	Pfam	02405	Domain of unknown function DUF140
14	at periphery of QTL	Pfam	00916	Sulfate transporter family
		Pfam	01740	STAS domain
		Panther	11814	SULFATE TRANSPORTE
		KOG	0236	Sulfate/bicarbonate/oxalate exchanger SAT-1 and related transporters (SLC26 family)
15	at periphery of QTL	Pfam	03348	Serine incorporator (Serinc)
		Panther	10383	TUMOR DIFFERENTIALLY EXPRESSED PROTEIN-RELATED
		KOG	2592	Tumor differentially expressed (TDE) protein
16	at periphery of QTL	Pfam	01412	Putative GTPase activating protein for Arf
		Pfam	00643	B-box zinc finger
		Panther	23180	CENTAURIN/ARF
		KOG	0702	Predicted GTPase-activating protein
17	at periphery of QTL	Pfam	00041	Fibronectin type III domain
		Panther	21736	VERNALIZATION-INSENSITIVE PROTEIN 3
18	at QTL peak	Pfam	01656	CobQ/CobB/MinD/ParA nucleotide binding domain
		Pfam	10609	ParA/MinD ATPase like
		Panther	23264	NUCLEOTIDE-BINDING PROTEIN NBP35(YEAST)-RELATED
		KOG	3022	Predicted ATPase, nucleotide-binding
19	at periphery of QTL	Pfam	00574	Clp protease
		Panther	10381	PROTEASE FAMILY S14 CLPP PROTEASE
		KOG	0840	ATP-dependent Clp protease, proteolytic subunit
		KEGGORTH	01358	E3.4.21.92, clpP; ATP-dependent Clp protease, protease subunit [EC:3.4.21.92 ] [COG:COG0740 ] [GO:0008462 ]
		EC	3.4.21.92	Endopeptidase Clp

## Sheet: CN09L1
List of annotated genes within 2-LOD support regions of the QTL
Gene number	Region on QTL	Functional annotation
1	at periphery of QTL	Pfam	01535	PPR repeat
		Panther	10483	PENTATRICOPEPTIDE REPEAT-CONTAINING PROTEIN
2	at periphery of QTL	Pfam	07910	Peptidase family C78
3	at periphery of QTL	Pfam	00004	ATPase family associated with various cellular activities (AAA)
		Panther	11669	REPLICATION FACTOR C / DNA POLYMERASE III GAMMA-TAU SUBUNIT
		KOG	0989	Replication factor C, subunit RFC4
4	at periphery of QTL	Pfam	00544	Pectate lyase
5	at periphery of QTL	Pfam	00651	BTB/POZ domain
		Pfam	02135	TAZ zinc finger
		Panther	23230	KELCH-RELATED PROTEINS
		KOG	1778	CREB binding protein/P300 and related TAZ Zn-finger proteins
		KEGGORTH	00517	E1.14.-.-; [EC:1.14.-.- ] [COG:COG2124 ]
6	at periphery of QTL	Pfam	08246	Cathepsin propeptide inhibitor domain (I29)
		Pfam	00112	Papain family cysteine protease
		Panther	12411	CYSTEINE PROTEASE FAMILY C1-RELATED
		KOG	1543	Cysteine proteinase Cathepsin L
7	at periphery of QTL	Pfam	00400	WD domain, G-beta repeat
		Panther	19878	AUTOPHAGY PROTEIN 16-LIKE
		KOG	0288	WD40 repeat protein TipD
8	at periphery of QTL	Pfam	00400	WD domain, G-beta repeat
		Panther	22844	F-BOX AND WD40 DOMAIN PROTEIN
		KOG	0645	WD40 repeat protein
9	at periphery of QTL	Pfam	08213	Mitochondrial domain of unknown function (DUF1713)
10	at periphery of QTL	Pfam	00560	Leucine Rich Repeat
		Pfam	00069	Protein kinase domain
		Pfam	07714	Protein tyrosine kinase
		Panther	23258	SERINE-THREONINE PROTEIN KINASE, PLANT-TYPE
		KOG	1187	Serine/threonine protein kinase
11	at periphery of QTL	Pfam	08241	Methyltransferase domain
		Pfam	01135	Protein-L-isoaspartate(D-aspartate) O-methyltransferase (PCMT)
		Panther	11579	PROTEIN-L-ISOASPARTATE O-METHYLTRANSFERASE
		KOG	1661	Protein-L-isoaspartate(D-aspartate) O-methyltransferase
12	at periphery of QTL	Pfam	00076	RNA recognition motif. (a.k.a. RRM, RBD, or RNP domain)
		Panther	10432	RNA-BINDING PROTEIN
		KOG	0131	Splicing factor 3b, subunit 4
13	at periphery of QTL	Pfam	00581	Rhodanese-like domain
14	at periphery of QTL	Pfam	00069	Protein kinase domain
		Panther	11295	CDC2-RELATED KINASE
		KOG	0671	LAMMER dual specificity kinases
15	at periphery of QTL	Pfam	00067	Cytochrome P450
		Panther	19383	CYTOCHROME P450
		KOG	0156	Cytochrome P450 CYP2 subfamily
16	at periphery of QTL	Pfam	02657	Fe-S metabolism associated domain
		KEGGORTH	03517	NADA; quinolinate synthase
17	at periphery of QTL	Pfam	00149	Calcineurin-like phosphoesterase
18	at periphery of QTL	Pfam	01245	Ribosomal protein L19
		Panther	15680	50S RIBOSOMAL PROTEIN L19
19	at periphery of QTL	Pfam	00069	Protein kinase domain
		Pfam	07714	Protein tyrosine kinase
		Panther	13902	SERINE/THREONINE-PROTEIN KINASE WNK (WITH NO LYSINE)-RELATED
		KOG	0584	Serine/threonine protein kinase
20	at periphery of QTL	Pfam	03143	Elongation factor Tu C-terminal domain
		Pfam	03144	Elongation factor Tu domain 2
		Pfam	00009	Elongation factor Tu GTP binding domain
		Panther	23115	TRANSLATION FACTOR
		KOG	0460	Mitochondrial translation elongation factor Tu
		KEGGORTH	02358	EF-TU, tufA; elongation factor EF-Tu
21	at periphery of QTL	Pfam	05605	Drought induced 19 protein (Di19)
22	at periphery of QTL	Pfam	01535	PPR repeat
		Panther	10483	PENTATRICOPEPTIDE REPEAT-CONTAINING PROTEIN
23	at periphery of QTL	Pfam	00004	ATPase family associated with various cellular activities (AAA)
		Panther	23077	AAA-FAMILY ATPASE
		KOG	0744	AAA+-type ATPase
24	at periphery of QTL	Pfam	01535	PPR repeat
		Panther	10483	PENTATRICOPEPTIDE REPEAT-CONTAINING PROTEIN
25	at periphery of QTL	Pfam	00569	Zinc finger, ZZ type
		Pfam	00627	UBA/TS-N domain
		Pfam	00564	PB1 domain
		Panther	20930	OVARIAN CARCINOMA ANTIGEN CA125-RELATED
26	at periphery of QTL	Pfam	00560	Leucine Rich Repeat
		Panther	23155	LEUCINE-RICH REPEAT-CONTAINING PROTEIN
		KOG	0617	Ras suppressor protein (contains leucine-rich repeats)
27	at periphery of QTL	Pfam	02893	GRAM domain
		Pfam	00168	C2 domain
28	at periphery of QTL	Pfam	00564	PB1 domain
29	at periphery of QTL	Pfam	08030	Ferric reductase NAD binding domain
		Pfam	08022	FAD-binding domain
		Pfam	01794	Ferric reductase like transmembrane component
		Panther	11972	NADPH OXIDASE
		KOG	0039	Ferric reductase, NADH/NADPH oxidase and related proteins
30	at periphery of QTL	Pfam	00270	DEAD/DEAH box helicase
		Pfam	00271	Helicase conserved C-terminal domain
		Panther	10967	DEAD BOX ATP-DEPENDENT RNA HELICASE
		KOG	0331	ATP-dependent RNA helicase
31	at periphery of QTL	Pfam	00828	Ribosomal protein L18e/L15
		Panther	11721	60S RIBOSOMAL PROTEIN L27A
		KOG	1742	60s ribosomal protein L15/L27
		KEGGORTH	02900	RP-L27Ae, RPL27A; large subunit ribosomal protein L27Ae
32	at periphery of QTL	Pfam	02728	Copper amine oxidase, N3 domain
		Pfam	02727	Copper amine oxidase, N2 domain
		Pfam	01179	Copper amine oxidase, enzyme domain
		Panther	10638	COPPER/TOPAQUINONE OXIDASE
		KOG	1186	Copper amine oxidase
		KEGGORTH	00276	E1.4.3.6, tynA; copper amine oxidase
33	at periphery of QTL	Pfam	00249	Myb-like DNA-binding domain
		Panther	10641	MYB-RELATED
		KOG	0048	Transcription factor, Myb superfamily
34	at periphery of QTL	Pfam	00560	Leucine Rich Repeat
		Panther	23155	LEUCINE-RICH REPEAT-CONTAINING PROTEIN
35	at periphery of QTL	Pfam	01277	Oleosin
36	at periphery of QTL	Pfam	01476	LysM domain
		Pfam	00069	Protein kinase domain
		Pfam	07714	Protein tyrosine kinase
		Panther	23258	SERINE-THREONINE PROTEIN KINASE, PLANT-TYPE
		KOG	1187	Serine/threonine protein kinase
37	at periphery of QTL	Pfam	05691	Raffinose synthase or seed inhibition protein Sip1
38	at periphery of QTL	Pfam	00106	short chain dehydrogenase
		Panther	19410	SHORT-CHAIN DEHYDROGENASES/REDUCTASE
		KOG	1208	Dehydrogenases with different specificities (related to short-chain alcohol dehydrogenases)
39	at periphery of QTL	Pfam	08234	Chromosome segregation protein Spc25
40	at periphery of QTL	Pfam	08263	Leucine rich repeat N-terminal domain
		Pfam	00560	Leucine Rich Repeat
		Pfam	07714	Protein kinase domain
		Pfam	00069	Protein tyrosine kinase
		Panther	23258	SERINE-THREONINE PROTEIN KINASE, PLANT-TYPE
41	at periphery of QTL	Pfam	02933	Cell division protein 48 (CDC48), domain 2
		Pfam	00004	ATPase family associated with various cellular activities (AAA)
		Pfam	02359	Cell division protein 48 (CDC48), N-terminal domain
		Pfam	07728	AAA domain (dynein-related subfamily)
		Panther	23077	AAA-FAMILY ATPASE
		KOG	0730	AAA+-type ATPase
42	at periphery of QTL	Pfam	00789	UBX domain
		Panther	23322	FAS-ASSOCIATED PROTEIN
		KOG	1363	Predicted regulator of the ubiquitin pathway (contains UAS and UBX domains)
43	at periphery of QTL	Pfam	04832	SOUL heme-binding protein
		Panther	11220	HEME-BINDING PROTEIN-RELATED
44	at periphery of QTL	Panther	14038	BAT2 (HLA-B-ASSOCIATED TRANSCRIPT 2)
45	at periphery of QTL	Pfam	08263	Leucine rich repeat N-terminal domain
		Pfam	00560	Leucine Rich Repeat
		Panther	23258	SERINE-THREONINE PROTEIN KINASE, PLANT-TYPE
		KOG	0472	Leucine-rich repeat protein
46	at periphery of QTL	Pfam	03790	KNOX1 domain
		Pfam	03789	ELK domain
		Pfam	03791	KNOX2 domain
		Panther	11850	HOMEOBOX PROTEIN
		KOG	0773	Transcription factor MEIS1 and related HOX domain proteins
47	at periphery of QTL	Pfam	00400	WD domain, G-beta repeat
		Panther	22850	WD40 REPEAT FAMILY
48	at periphery of QTL	Pfam	00462	Glutaredoxin
		Panther	10168	GLUTAREDOXIN
		KOG	1752	Glutaredoxin and related proteins
49	at periphery of QTL	Pfam	00591	Glycosyl transferase family, a/b domain
		Pfam	02885	Glycosyl transferase family, helical bundle domain
		Panther	11922	GMP SYNTHASE-RELATED
		KOG	1438	Anthranilate phosphoribosyltransferase
		KEGGORTH	00766	E2.4.2.18, trpD; anthranilate phosphoribosyltransferase
50	at periphery of QTL	Pfam	02151	UvrB/uvrC motif
		Panther	14289	F-BOX ONLY PROTEIN 3
51	at periphery of QTL	Pfam	03151	Triose-phosphate Transporter family
		Pfam	00892	EamA-like transporter family
		Panther	11132	SOLUTE CARRIER FAMILY 35
		KOG	1441	Glucose-6-phosphate/phosphate and phosphoenolpyruvate/phosphate antiporter
52	at periphery of QTL	Pfam	00249	Myb-like DNA-binding domain
		Panther	10641	MYB-RELATED
		KOG	0048	Transcription factor, Myb superfamily
53	at periphery of QTL	Pfam	00657	GDSL-like Lipase/Acylhydrolase
		KOG	3035	Isoamyl acetate-hydrolyzing esterase
54	at periphery of QTL	Panther	11453	ANION EXCHANGE PROTEIN
55	at periphery of QTL	Pfam	01592	NifU-like N terminal domain
		Panther	10093	NITROGEN FIXATION PROTEIN NIFU
		KOG	3361	Iron binding protein involved in Fe-S cluster formation
56	at periphery of QTL	Pfam	03630	Fumble
		Panther	12280	PANTOTHENATE KINASE
		KOG	2201	Pantothenate kinase PanK and related proteins
57	at periphery of QTL	Pfam	00855	PWWP domain
58	at periphery of QTL	Pfam	00542	Ribosomal protein L7/L12 C-terminal domain
		Panther	11809	RIBOSOMAL PROTEIN L7/L12
		KOG	1715	Mitochondrial/chloroplast ribosomal protein L12
59	at periphery of QTL	Pfam	02701	Dof domain, zinc finger
60	at periphery of QTL	Pfam	02260	FATC domain
		Pfam	00454	Phosphatidylinositol 3- and 4-kinase
		Pfam	02985	HEAT repeat
		Panther	11139	ATAXIA TELANGIECTASIA MUTATED (ATM)-RELATED
		KOG	0892	Protein kinase ATM/Tel1, involved in telomere length regulation and DNA repair
		KEGGORTH	04728	ATM; ataxia telangectasia mutated family protein
61	at periphery of QTL	Pfam	02670	1-deoxy-D-xylulose 5-phosphate reductoisomerase
		Pfam	08436	1-deoxy-D-xylulose 5-phosphate reductoisomerase C-terminal
		KEGGORTH	00099	E1.1.1.267, dxr; 1-deoxy-D-xylulose-5-phosphate reductoisomerase
62	at periphery of QTL	Pfam	04695	Peroxisomal membrane anchor protein (Pex14p) conserved region
		Panther	23058	PEROXISOMAL MEMBRANE PROTEIN PEX14
		KOG	2629	Peroxisomal membrane anchor protein (peroxin)
63	at periphery of QTL	Pfam	00515	Tetratricopeptide repeat
		Pfam	07719	Tetratricopeptide repeat
		Panther	19959	KINESIN LIGHT CHAIN
		KOG	1840	Kinesin light chain
64	at periphery of QTL	Pfam	07714	Protein tyrosine kinase
		Pfam	00069	Protein kinase domain
		Panther	23257	SERINE-THREONINE PROTEIN KINASE
		KOG	0192	Tyrosine kinase specific for activated (GTP-bound) p21cdc42Hs
65	at periphery of QTL	Pfam	01284	Membrane-associating domain
66	at periphery of QTL	Pfam	00097	Zinc finger, C3HC4 type (RING finger)
		Panther	22764	RING FINGER PROTEIN 11 (SID 1669) (NEDD4 WW DOMAIN-BINDING PROTEIN 2)
67	at periphery of QTL	Pfam	00300	Phosphoglycerate mutase family
		Panther	23029	PHOSPHOGLYCERATE MUTASE
		KOG	0235	Phosphoglycerate mutase
68	at periphery of QTL	Pfam	01593	Flavin containing amine oxidoreductase
		Panther	10742	AMINE OXIDASE
		KOG	0029	Amine oxidase
69	at periphery of QTL	Pfam	00010	Helix-loop-helix DNA-binding domain
70	at periphery of QTL	Pfam	07714	Protein tyrosine kinase
		Pfam	00069	Protein kinase domain
		Panther	23257	SERINE-THREONINE PROTEIN KINASE
		KOG	0192	Tyrosine kinase specific for activated (GTP-bound) p21cdc42Hs
71	at periphery of QTL	Pfam	03083	MtN3/saliva family
		Panther	10791	STROMAL CELL PROTEIN/NODULIN MTN3-RELATED
		KOG	1623	Multitransmembrane protein
72	at periphery of QTL	Pfam	00097	Zinc finger, C3HC4 type (RING finger)
		Panther	22764	RING FINGER PROTEIN 11 (SID 1669) (NEDD4 WW DOMAIN-BINDING PROTEIN 2)
73	at periphery of QTL	Pfam	05160	DSS1/SEM1 family
		Panther	16771	26 PROTEASOME COMPLEX SUBUNIT DSS1
74	at periphery of QTL	Pfam	04564	U-box domain
		Pfam	00514	Armadillo/beta-catenin-like repeat
		Panther	22849	WDSAM1 PROTEIN
75	at periphery of QTL	Pfam	01564	Spermine/spermidine synthase
		Pfam	08242	Methyltransferase domain
		Panther	11558	SPERMIDINE SYNTHASE
		KOG	1562	Spermidine synthase
76	at periphery of QTL	Pfam	00982	Glycosyltransferase family 20
		Pfam	02358	Trehalose-phosphatase
		Panther	10788	TREHALOSE-6-PHOSPHATE SYNTHASE
		KOG	1050	Trehalose-6-phosphate synthase component TPS1 and related subunits
77	at periphery of QTL	Pfam	00636	RNase3 domain
		Panther	11207	RIBONUCLEASE III
78	at periphery of QTL	Pfam	00097	Zinc finger, C3HC4 type (RING finger)
		Panther	22764	RING FINGER PROTEIN 11 (SID 1669) (NEDD4 WW DOMAIN-BINDING PROTEIN 2)
		KOG	1493	Anaphase-promoting complex (APC), subunit 11
79	at periphery of QTL	Pfam	00071	Ras family
		Pfam	08477	Miro-like protein
		Panther	11708	RAS-RELATED GTPASE
		KOG	0393	Ras-related small GTPase, Rho type
		KEGGORTH	07975	RHO1; Rho family, other
80	at periphery of QTL	Pfam	00860	Permease family
		Panther	11119	PURINE PERMEASE
		KOG	1292	Xanthine/uracil transporters
81	at periphery of QTL	Pfam	00412	LIM domain
		Panther	18973	LIM DOMAIN
		KOG	1700	Regulatory protein MLP and related LIM proteins
82	at periphery of QTL	Panther	11926	GLUCOSYL/GLUCURONOSYL TRANSFERASES
83	at periphery of QTL	Panther	11926	GLUCOSYL/GLUCURONOSYL TRANSFERASES
		KOG	1192	UDP-glucuronosyl and UDP-glucosyl transferase
84	at periphery of QTL	Pfam	07887	Calmodulin binding protein-like
85	at periphery of QTL	Pfam	01532	Glycosyl hydrolase family 47
		Panther	11742	MANNOSYL-OLIGOSACCHARIDE ALPHA-1,2-MANNOSIDASE-RELATED
		KOG	2429	Glycosyl hydrolase, family 47
86	at periphery of QTL	Pfam	00141	Peroxidase
		KEGGORTH	00430	peroxidase
		EC	1.11.1.7	Peroxidase
87	at periphery of QTL	Pfam	00730	HhH-GPD superfamily base excision DNA repair protein
		Panther	10359	A/G-SPECIFIC ADENINE GLYCOSYLASE/ENDONUCLEASE III
		KOG	1921	Endonuclease III
88	at periphery of QTL	Pfam	01453	D-mannose binding lectin
		Pfam	07714	Protein tyrosine kinase
		Pfam	11883	Domain of unknown function (DUF3403)
		Pfam	00069	Protein kinase domain
		Panther	23258	SERINE-THREONINE PROTEIN KINASE, PLANT-TYPE
		KOG	1187	Serine/threonine protein kinase
89	at periphery of QTL	Pfam	04564	U-box domain
		Pfam	00514	Armadillo/beta-catenin-like repeat
		Panther	22849	WDSAM1 PROTEIN
		KOG	4646	Uncharacterized conserved protein, contains ARM repeats
90	at periphery of QTL	Pfam	02527	rRNA small subunit methyltransferase G
		Pfam	08242	Methyltransferase domain
		KEGGORTH	3501	GIDB; glucose inhibited division protein B
		EC	2.1	Transferring one-carbon groups
91	at periphery of QTL	Pfam	00400	WD domain, G-beta repeat
		Panther	22844	F-BOX AND WD40 DOMAIN PROTEIN
		KOG	0313	Microtubule binding protein YTM1 (contains WD40 repeats)
92	at periphery of QTL	Pfam	00171	Aldehyde dehydrogenase family
		Panther	11699	ALDEHYDE DEHYDROGENASE-RELATED
		KOG	2450	Aldehyde dehydrogenase
		KEGGORTH	00130	E1.2.1.8, betB; betaine-aldehyde dehydrogenase
		EC	1.2.1.8	Betaine-aldehyde dehydrogenase
93	at periphery of QTL	Pfam	00132	Bacterial transferase hexapeptide (three repeats)
		Pfam	00483	Nucleotidyl transferase
		Panther	22572	SUGAR-1-PHOSPHATE GUANYL TRANSFERASE
		KOG	1460	GDP-mannose pyrophosphorylase
94	at periphery of QTL	Pfam	02319	E2F/DP family winged-helix DNA-binding domain
		Panther	12081	E2F
		KOG	2578	Transcription factor E2F/dimerization partner (TDP)-like proteins
95	at periphery of QTL	Pfam	06522	B12D protein
96	at periphery of QTL	Pfam	00072	Response regulator receiver domain
		Panther	23283	SENSOR HISTIDINE KINASE-RELATED
97	at periphery of QTL	Pfam	01764	Lipase (class 3)
98	at periphery of QTL	Panther	12603	CCR4-NOT TRANSCRIPTION COMPLEX RELATED
		KOG	2068	MOT2 transcription factor
99	at periphery of QTL	Pfam	02985	HEAT repeat
100	at periphery of QTL	Pfam	01535	PPR repeat
		Panther	10483	PENTATRICOPEPTIDE REPEAT-CONTAINING PROTEIN
101	at periphery of QTL	Pfam	00249	Myb-like DNA-binding domain
102	at periphery of QTL	Pfam	00433	Protein kinase C terminal domain
		Pfam	00069	Protein kinase domain
		Pfam	07714	Protein tyrosine kinase
		Panther	22985	SERINE/THREONINE PROTEIN KINASE
		KOG	0598	Ribosomal protein S6 kinase and related proteins
103	at periphery of QTL	Pfam	08389	Exportin 1-like protein
		Pfam	03810	Importin-beta N-terminal domain
		Panther	12363	NUCLEAR TRANSPORT PROTEIN
		KOG	2081	Nuclear transport regulator
104	at periphery of QTL	Pfam	01812	5-formyltetrahydrofolate cyclo-ligase family
		Panther	23407	ATPASE INHIBITOR/5-FORMYLTETRAHYDROFOLATE CYCLO-LIGASE
		KOG	3093	5-formyltetrahydrofolate cyclo-ligase
105	at periphery of QTL	Pfam	00010	Helix-loop-helix DNA-binding domain
		Panther	12565:SF7	CENTROMERE-BINDING PROTEIN 1, CBP-1
	at QTL peak	Pfam	01762	Galactosyltransferase
		Pfam	00337	Galactoside-binding lectin
		Panther	11214	BETA-1,3-N-ACETYLGLUCOSAMINYLTRANSFERASE
		KOG	2287	Galactosyltransferases

## Sheet: CN09L2
List of annotated genes within 2-LOD support regions of the QTL
Gene number	Region on QTL	Functional annotation
1	at periphery of QTL	Pfam	00069	Protein kinase domain
		Pfam	00036	EF hand
		Panther	22982	CALCIUM/CALMODULIN-DEPENDENT PROTEIN KINASE-RELATED
		KOG	0032	Ca2+/calmodulin-dependent protein kinase, EF-Hand protein superfamily
		KEGGORTH	00924	E2.7.1.-; [EC:2.7.1.- ] [COG:COG0515 COG1493 ]
2	at periphery of QTL	Pfam	05678	VQ motif
3	at periphery of QTL	Pfam	03470	XS zinc finger domain
		Pfam	03468	XS domain
		Panther	21596	TRANSCRIPTION FACTOR X1-LIKE
4	at periphery of QTL	Panther	21347	CLEFT LIP AND PALATE ASSOCIATED TRANSMEMBRANE PROTEIN-RELATED
5	at periphery of QTL	Pfam	05602	Cleft lip and palate transmembrane protein 1 (CLPTM1)
		Panther	21347	CLEFT LIP AND PALATE ASSOCIATED TRANSMEMBRANE PROTEIN-RELATED
6	at periphery of QTL	Pfam	00076	RNA recognition motif. (a.k.a. RRM, RBD, or RNP domain)
		Panther	10432	RNA-BINDING PROTEIN
		KOG	0149	Predicted RNA-binding protein SEB4 (RRM superfamily)
7	at periphery of QTL	Pfam	00155	Aminotransferase class I and II
		Panther	13693	CLASS II AMINOTRANSFERASE/8-AMINO-7-OXONONANOATE SYNTHASE
		KOG	1358	Serine palmitoyltransferase
8	at periphery of QTL	Pfam	02365	No apical meristem (NAM) protein
9	at QTL peak	Pfam	01150	GDA1/CD39 (nucleoside phosphatase) family
		Panther	11782	ADENOSINE/GUANOSINE DIPHOSPHATASE
		KOG	1385	Nucleoside phosphatase
		KEGGORTH	1516	E3.6.1.15; nucleoside-triphosphatase [EC:3.6.1.15 ] [COG:COG0127 ] [GO:0017111]
		EC	3.6.1.15	Nucleoside-triphosphatase
10	at periphery of QTL	Pfam	00804	Syntaxin
		Pfam	05739	SNARE domain
		Panther	19957	SYNTAXIN
		KOG	0810	SNARE protein Syntaxin 1 and related proteins
		KEGGORTH	8486	STX3S; syntaxin 1B/2/3/4
11	at periphery of QTL	Pfam	07714	Protein tyrosine kinase
		Pfam	00069	Protein kinase domain
		Panther	23258	SERINE-THREONINE PROTEIN KINASE, PLANT-TYPE
		KOG	1187	Serine/threonine protein kinase
12	at periphery of QTL	Pfam	04564	U-box domain
		Pfam	00514	Armadillo/beta-catenin-like repeat
		Panther	22849	WDSAM1 PROTEIN
